# Supplementary material for: Identification of Exosome-Related Genes Associated with Prognosis and Immune Infiltration Features in Head-Neck Squamous Cell Carcinoma
Source: Biomolecules. 2023 Jun 7;13(6):958. doi: 10.3390/biom13060958 (PMC10296256; doi:10.3390/biom13060958)
Supplement: Supplementary file 1 [file biomolecules-13-00958-s001.zip]

Archive with 1 entries (1 files):
- biomolecules-2303385-supplementary.pdf
